# Supplementary material for: Structure-Based Design of Potent Peptidomimetic Inhibitors Covalently Targeting SARS-CoV-2 Papain-like Protease
Source: Int J Mol Sci. 2023 May 11;24(10):8633. doi: 10.3390/ijms24108633 (PMC10218254; doi:10.3390/ijms24108633)
Supplement: Supplementary file 1 [file ijms-24-08633-s001.zip]

Archive with 1 entries (1 files):
- ijms-2279759-supplementary.pdf
